# Supplementary material for: Single-Cell Transcriptomic Changes in Patient-Derived Glioma and U87 Glioblastoma Cell Cultures Infected with the Oncolytic Virus VV-GMCSF-Lact
Source: Int J Mol Sci. 2025 Jul 20;26(14):6983. doi: 10.3390/ijms26146983 (PMC12295809; doi:10.3390/ijms26146983)
Supplement: Supplementary file 1 [file ijms-26-06983-s001.zip]

Archive with 1 entries (1 files):
- ijms-3745520-supplementary.pdf
